# Supplementary material for: Niacin Derivatives in MASLD: Metabolic and Therapeutic Insights
Source: Nutrients. 2026 Mar 20;18(6):996. doi: 10.3390/nu18060996 (PMC13029165; doi:10.3390/nu18060996)
Supplement: Supplementary file 1 [file nutrients-18-00996-s001.zip]

Archive with 1 entries (1 files):
- nutrients-4160930-supplementary.pdf
